# Supplementary material for: Nurses’ Roles in Supporting Digital Engagement and Self-Management in Adults with Type 2 Diabetes: A Scoping Review
Source: Nurs Rep. 2026 Jun 4;16(6):191. doi: 10.3390/nursrep16060191 (PMC13304534; doi:10.3390/nursrep16060191)
Supplement: Supplementary file 1 [file nursrep-16-00191-s001.zip]

Archive with 3 entries (3 files):
- PRISMA_ScR_Checklist_completed_submit_ready.pdf
- Supplementary Table S1.pdf
- Supplementary Table S2.pdf
